# Supplementary material for: Biomass recovery of coastal young mangrove plantations in Central Thailand
Source: Sci Rep. 2024 May 18;14:11359. doi: 10.1038/s41598-024-61979-3 (PMC11102487; doi:10.1038/s41598-024-61979-3)
Supplement: Supplementary file 1 — Supplementary Information. [file 41598_2024_61979_MOESM1_ESM.zip]

Archive with 10 entries (10 files):
- Biomass.csv
- __MACOSX/._Biomass.csv
- DBH&H.csv
- __MACOSX/._DBH&H.csv
- Density.csv
- __MACOSX/._Density.csv
- Fine roots.csv
- __MACOSX/._Fine roots.csv
- SUPPLEMENTARY INFORMATION.docx
- __MACOSX/._SUPPLEMENTARY INFORMATION.docx
