# Supplementary material for: Biomass recovery of coastal young mangrove plantations in Central Thailand
Source: Sci Rep. 2024 May 18;14:11359. doi: 10.1038/s41598-024-61979-3 (PMC11102487; doi:10.1038/s41598-024-61979-3)
Supplement: Supplementary file 1 — Supplementary Information. [file 41598_2024_61979_MOESM1_ESM.zip › Biomass.csv]

Plot	Age	AGB	BGB	total
Plot3	12	140.2	60	200.2
Plot3	12	124.7	55.2	179.9
Plot3	12	204	86.1	290.1
Plot3	12	183.3	77.4	260.7
Plot2	10	131.9	58.1	190
Plot2	10	146.4	61.9	208.4
Plot2	10	152.8	65.1	217.9
Plot2	10	66.1	30.9	97
Plot1	8	145.9	63.6	209.4
Plot1	8	125.9	53.9	179.7
Plot1	8	69.8	30.2	100
Plot1	8	122.8	52.3	175
