# Supplementary material for: Biomass recovery of coastal young mangrove plantations in Central Thailand
Source: Sci Rep. 2024 May 18;14:11359. doi: 10.1038/s41598-024-61979-3 (PMC11102487; doi:10.1038/s41598-024-61979-3)
Supplement: Supplementary file 1 — Supplementary Information. [file 41598_2024_61979_MOESM1_ESM.zip › DBH&H.csv]

Plot	DBH	H
Plot1	5.8	6.2
Plot1	13.5	10.9
Plot1	10.0	11.6
Plot1	13.5	11.6
Plot1	5.3	11.6
Plot1	14.8	4.6
Plot1	16.3	8.8
Plot1	14.1	14.9
Plot1	21.0	13.1
Plot1	12.7	11.1
Plot1	12.7	12.9
Plot1	18.1	12.2
Plot1	12.4	10.2
Plot1	16.3	13.7
Plot1	22.0	14.4
Plot1	12.1	7.8
Plot1	7.7	5.0
Plot1	5.7	4.5
Plot1	10.5	6.2
Plot1	20.5	13.9
Plot1	16.8	10.0
Plot1	22.2	10.0
Plot1	15.6	8.4
Plot1	20.8	10.9
Plot1	13.4	12.7
Plot1	15.6	13.5
Plot1	8.1	7.2
Plot1	11.7	8.8
Plot1	6.0	4.3
Plot1	6.1	5.7
Plot1	6.4	6.5
Plot1	20.4	7.9
Plot1	6.6	5.0
Plot1	6.7	2.0
Plot1	7.7	3.5
Plot1	5.5	4.2
Plot1	11.5	5.2
Plot1	10.6	6.8
Plot1	23.7	10.5
Plot1	7.9	3.8
Plot1	5.0
Plot1	18.4	10.2
Plot1	17.8	11.6
Plot1	18.4	11.2
Plot1	7.4	4.8
Plot1	7.0	3.8
Plot1	5.7	3.8
Plot1	24.0	12.8
Plot1	7.1	1.3
Plot1	21.1	14.0
Plot1	11.3	8.6
Plot1	5.0	3.8
Plot1	11.1	8.6
Plot1	10.5	8.2
Plot2	11.5	8.0
Plot2	10.3	8.1
Plot2	17.2	8.8
Plot2	20.7	13.3
Plot2	15.9	10.8
Plot2	13.5	7.1
Plot2	19.0	14.2
Plot2	13.2	7.5
Plot2	16.7	8.6
Plot2	13.0	7.9
Plot2	11.8	9.3
Plot2	9.3	5.4
Plot2	13.1	7.5
Plot2	13.2	9.9
Plot2	5.8	5.1
Plot2	16.9	10.6
Plot2	22.2	11.1
Plot2	13.0	8.8
Plot2	10.6	7.8
Plot2	17.9	10.7
Plot2	23.3	12.3
Plot2	7.9	4.5
Plot2	21.7	13.0
Plot2	8.7	2.3
Plot2	10.0	7.5
Plot2	17.8	10.2
Plot2	8.0	2.2
Plot2	20.0	9.2
Plot2	10.0	11.6
Plot2	19.0	12.8
Plot2	7.5	6.0
Plot2	8.9	5.2
Plot2	16.8	13.9
Plot2	20.1	10.8
Plot2	16.1	10.5
Plot2	9.2	6.4
Plot2	9.8	8.8
Plot2	14.5	10.8
Plot2	21.0	10.2
Plot2	21.1	12.0
Plot2	9.8	7.5
Plot2	9.2	6.3
Plot2	8.9	5.6
Plot2	6.9	4.4
Plot2	13.5	9.1
Plot2	12.2	6.0
Plot2	5.6	4.6
Plot2	8.6	4.8
Plot2	17.4	9.9
Plot2	9.9	4.5
Plot2	14.0	6.5
Plot2	6.2	4.7
Plot2	7.8	7.0
Plot2	7.6	6.4
Plot2	13.1	10.7
Plot3	21.4	13.1
Plot3	16.3	11.6
Plot3	9.8	7.0
Plot3	15.7	8.6
Plot3	13.0	8.8
Plot3	18.3	9.9
Plot3	9.1	5.6
Plot3	21.5	11.1
Plot3	13.0	6.5
Plot3	12.5	8.4
Plot3	9.7	5.6
Plot3	21.0	11.2
Plot3	22.2	11.1
Plot3	9.6	6.9
Plot3	15.4	8.6
Plot3	7.7	10.7
Plot3	12.1	7.5
Plot3	13.5	8.0
Plot3	16.9	13.1
Plot3	8.5	7.2
Plot3	17.7	11.1
Plot3	9.8	6.0
Plot3	11.5	10.5
Plot3	14.1	7.8
Plot3	8.2	4.8
Plot3	14.0	7.5
Plot3	15.2	10.9
Plot3	4.7	4.2
Plot3	7.4	4.8
Plot3	19.0	11.4
Plot3	12.0	5.6
Plot3	18.8	8.2
Plot3	11.7	8.6
Plot3	20.5	8.4
Plot3	23.4	14.9
Plot3	7.5	4.7
Plot3	12.1	5.2
Plot3	12.5	5.8
Plot3	12.8	6.6
Plot3	18.5	7.1
Plot3	24.2	13.5
Plot3	9.3	7.4
Plot3	17.3	13.5
Plot3	19.2	9.1
Plot3	21.0	12.4
Plot3	16.0	8.3
Plot3	8.8	7.7
Plot3	14.1	6.9
Plot3	14.1	9.2
Plot3	12.9	9.6
Plot3	18.6	10.2
Plot3	9.6	8.7
Plot3	22.7	11.0
Plot3	8.1	5.5
Plot3	24.0	14.9
Plot3	8.3	5.8
Plot3	11.5	7.4
Plot3	12.6	7.5
Plot3	22.5	10.9
