# Supplementary material for: Biomass recovery of coastal young mangrove plantations in Central Thailand
Source: Sci Rep. 2024 May 18;14:11359. doi: 10.1038/s41598-024-61979-3 (PMC11102487; doi:10.1038/s41598-024-61979-3)
Supplement: Supplementary file 1 — Supplementary Information. [file 41598_2024_61979_MOESM1_ESM.zip › Density.csv]

Plot	Density
Plot1	1700
Plot1	1200
Plot1	1200
Plot1	1300
Plot2	1400
Plot2	1300
Plot2	1300
Plot2	1500
Plot3	1200
Plot3	1600
Plot3	1600
Plot3	1500
