# Supplementary material for: Biomass recovery of coastal young mangrove plantations in Central Thailand
Source: Sci Rep. 2024 May 18;14:11359. doi: 10.1038/s41598-024-61979-3 (PMC11102487; doi:10.1038/s41598-024-61979-3)
Supplement: Supplementary file 1 — Supplementary Information. [file 41598_2024_61979_MOESM1_ESM.zip › Fine roots.csv]

Plot	Age	0-15 cm	15-30 cm	30-50 cm	50-75 cm	75-100 cm	50-100 cm	Total
Plot3	12	607.85	456.04	192.67	56.74	32.30	89.04	1345.59
Plot3	12	850.15	366.26	130.44	87.15	57.70	144.85	1491.70
Plot3	12	710.59	621.78	259.70	170.30	41.67	211.96	1804.04
Plot3	12	621.33	757.37	349.67	68.04	17.59	85.63	1814.00
Plot3	12	714.33	529.11	194.56	89.07	33.22	122.30	1560.30
Plot3	12	962.67	401.04	175.63	63.30	33.81	97.11	1636.44
Plot2	10	477.70	248.93	80.63	67.11	22.78	89.89	897.15
Plot2	10	977.07	255.33	112.93	68.70	38.22	106.93	1452.26
Plot2	10	507.41	25.74	209.89	83.30	28.48	111.78	854.81
Plot2	10	787.11	238.22	130.07	63.96	32.33	96.30	1251.70
Plot2	10	700.44	265.19	58.37	18.19	11.56	29.74	1053.74
Plot2	10	260.89	67.26	39.26	26.52	13.26	39.78	407.19
Plot1	8	302.44	364.30	94.96	54.96	25.56	80.52	842.22
Plot1	8	563.52	360.15	167.96	69.41	26.59	96.00	1187.63
Plot1	8	479.89	303.19	61.26	40.41	24.78	65.19	909.52
Plot1	8	503.33	209.81	71.96	56.11	10.07	66.19	851.30
Plot1	8	772.33	304.30	92.15	52.59	27.15	79.74	1248.52
Plot1	8	656.00	251.22	171.67	77.11	38.63	115.74	1194.63
